# Supplementary material for: Primary Production in the Kara, Laptev, and East Siberian Seas
Source: Microorganisms. 2023 Jul 26;11(8):1886. doi: 10.3390/microorganisms11081886 (PMC10456892; doi:10.3390/microorganisms11081886)
Supplement: Supplementary file 1 [file microorganisms-11-01886-s001.zip]

Archive with 1 entries (1 files):
- microorganisms-2392000-supplementary.pdf
